# Supplementary material for: With Great Power Comes Great Responsibility: Common Errors in Meta-Analyses and Meta-Regressions in Strength & Conditioning Research
Source: Sports Med. 2022 Oct 8;53(2):313–25. doi: 10.1007/s40279-022-01766-0 (PMC9877053; doi:10.1007/s40279-022-01766-0)
Supplement: Supplementary file 1 — Supplementary file1 (XLSX 13 kb) [file 40279_2022_1766_MOESM1_ESM.xlsx]

## Sheet: Sheet1
Study	group	isexp	n	sprintmeanpre	sprintmeanpost	sprintsdpre	sprintsdpost	sprintg	sprintvarg	squatmeanpre	squatmeanpost	squatsdpre	squatsdpost	squatg	squatvarg	labels
Chelly	RTG	1	11	7.84	8.77	0.53	0.44	-1.76245	0.225518	105	142	14	15	2.35404	0.280865	Chelly.1
Coutts	SUP	1	21	3.46	3.43	0.08	0.08	-0.360759	0.0896915	87.6	120.2	19.3	22.2	1.50775	0.115205	Coutts.1
Coutts	UnSUP	1	21	3.47	3.43	0.11	0.09	-0.3829	0.0898876	79.3	97.5	19.9	17.6	0.932054	0.0984841	Coutts.2
Helgerud	INT	1	21	3.13	3.08	0.108	0.105	-0.45161	0.0905702	115.7	176.4	20.1	16.2	3.19894	0.209966	Helgerud
Hermassi	HR	1	12	9.8	10.6	0.7	0.5	-1.22343	0.175405	181	198	11	9	1.57355	0.195806	Hermassi
Kotzamanidis	COM	1	12	4.34	4.19	0.17	0.14	-0.896039	0.160949	139.6	151.6	18.1	20.6	0.575688	0.151127	Kotzamanidis.1
Kotzamanidis	STR	1	11	4.33	4.31	0.17	0.16	-0.111837	0.155206	140.5	154.5	15.6	15.7	0.825751	0.170419	Kotzamanidis.2
Murphy	weights	1	14	5.83	5.7	0.36	0.28	-0.3794	0.129115	115	139	20	19	1.15799	0.15049	Murphy
Ronnestad 2008	STR	1	6	5.44	5.37	0.2	0.15	-0.333457	0.241013	166.6	209	12.3	17.2	2.38798	0.473982	Ronnestad 2008.1
de Vilareal	FS	1	12	4.45	4.44	0.37	0.36	-0.0254834	0.144236	98.2	109.3	11.1	14.6	0.796198	0.157429	de Vilareal.1
de Vilareal	HS	1	12	4.45	4.44	0.35	0.35	-0.0265781	0.144237	83.2	97.9	17.1	16.3	0.818593	0.158182	de Vilareal.2
Ronnestad 2011	2+1	1	6	5.31	5.32	0.17	0.13	0.0556479	0.236509	159.8	155.9	16.1	15.5	-0.207824	0.23818	Ronnestad 2011.1
Ronnestad 2011	2+0.5	1	7	5.23	5.28	0.18	0.19	0.234932	0.218012	172.7	155.2	33.8	29.9	-0.47689	0.224163	Ronnestad 2011.2
Sander	Age 17	1	13	4.211	4.146	0.103	0.078	-0.666064	0.143365	61.2	120.4	10	11.4	5.16851	0.648554	Sander.1
Sander	Age 15	1	15	4.371	4.166	0.203	0.183	-1.00289	0.135948	52	113	10.7	15.2	4.38776	0.440058	Sander.2
Sander	Age 13	1	13	4.788	4.511	0.158	0.213	-1.38283	0.171607	25	90	9.6	13.5	5.19497	0.653828	Sander.3
Balsalobre	INT	1	7	4.19	4.13	0.19	0.16	-0.297047	0.219192	172.5	186.2	23.9	26.5	0.472112	0.224001	Balsalobre
de Vilareal	CMJ	1	12	4.37	4.4	0.3	0.29	0.0945863	0.144408	84.2	96	12.9	14.1	0.81229	0.157968	de Vilareal.3
Juarez	CPG	1	8	3.283	3.187	0.102	0.106	-0.820361	0.218562	120.7	132.6	21.7	21.9	0.485214	0.204888	Juarez.1
Juarez	CVG	1	8	3.306	3.229	0.114	0.093	-0.657922	0.211058	121.4	132	19.6	15.7	0.530608	0.206329	Juarez.2
Marques	INT	1	16	4.47	4.33	0.22	0.2	-0.632052	0.118853	93.5	134.1	13.9	19.4	2.28351	0.194087	Marques
Ronnestad 2008	STR+P	1	8	5.43	5.37	0.19	0.19	-0.280702	0.199993	173	215	15	15	2.48889	0.391111	Ronnestad 2008.2
de Vilareal	ALL	1	12	4.35	4.34	0.33	0.28	-0.0303975	0.144241	85.7	103.2	13.8	15.8	1.09743	0.169313	de Vilareal.4
Wong	EG	1	20	1.89	1.78	0.09	0.09	-1.17333	0.109369	123	148	6.7	8.5	3.13598	0.21509	Wong
Chelly	CON	0	11	7.93	8.26	0.27	0.39	0.908188	0.173668	108	112	11	18	0.247533	0.156315	Chelly.2
Hermassi	CON	0	12	11.6	11.2	1	0.9	-0.391136	0.147409	186	181	11	5	-0.544377	0.150396	Hermassi.2
Juarez	CPG - detraining	0	8	3.187	3.222	0.106	0.085	0.323819	0.200808	132.6	126.4	21.9	24.9	-0.235035	0.199257	Juarez.3
Juarez	CVG - detraining	0	8	3.229	3.254	0.093	0.114	0.213611	0.198957	132	128.2	15.7	16.6	-0.209069	0.198897	Juarez.4
Kotzamanidis	CON	0	12	4.5	4.48	0.21	0.2	-0.0907274	0.144394	138.3	140.4	13.9	13.4	0.143089	0.144649	Kotzamanidis.3
Ronnestad 2008	CON	0	7	5.35	5.3	0.05	0.11	-0.508875	0.225289	178	183	15.9	5.3	0.366869	0.220848	Ronnestad 2008.3
Sander	CON 17	0	15	4.194	4.227	0.093	0.132	0.273259	0.120429	69.5	87.7	12.9	10.1	1.48532	0.155954	Sander.4
Sander	CON 15	0	25	4.404	4.246	0.222	0.177	-0.762138	0.0808357	41.7	65	11.6	11.2	1.97901	0.114192	Sander.5
Sander	CON 13	0	33	4.691	4.548	0.179	0.174	-0.79098	0.0625164	32.9	46.8	16.1	10.9	0.987166	0.0651592	Sander.6
